# Supplementary material for: Colorectal Carcinomas: Searching for New Histological Parameters Associated with Lymph Node Metastases
Source: Medicina (Kaunas). 2023 Oct 2;59(10):1761. doi: 10.3390/medicina59101761 (PMC10608479; doi:10.3390/medicina59101761)
Supplement: Supplementary file 1 [file medicina-59-01761-s001.zip]

Archive with 1 entries (1 files):
- medicina-2602847-supplementary.xlsx
