# Supplementary material for: Colorectal Carcinomas: Searching for New Histological Parameters Associated with Lymph Node Metastases
Source: Medicina (Kaunas). 2023 Oct 2;59(10):1761. doi: 10.3390/medicina59101761 (PMC10608479; doi:10.3390/medicina59101761)
Supplement: Supplementary file 1 [file medicina-59-01761-s001.zip › medicina-2602847-supplementary.xlsx]

## Sheet: Sheet1
	Parameters		Sex	Age	Tumor location	WHO grade	TB grade (GBd)	PDCs grade (PDCs-G)	pT	pN	pM	AJCC stage	LVI	PNI	Tumor ulceration	Tumor necrosis	Tumor border configuration	TILs
	Sex	Pearson Correlation	1	0.0909073	-0.226656	-0.183826	0.0350544	0.0732601	-0.131432	-0.0542782	0.0687322	-0.0928582	-0.0343915	-5.595e-17	0.222354	0.149096	-0.111903	-0.0564319
		Sig. (2-tailed)		0.457556	0.061096	0.130535	0.774915	0.549686	0.281708	0.657795	0.574684	0.447919	0.779062	1	0.0663082	0.221441	0.359962	0.645113
	Age	Pearson Correlation	0.0909073	1	-0.196587	0.0846628	-0.198572	0.0458732	0.222887	-0.0639484	0.0188947	0.00432662	0.00727258	-0.00962072	-0.165111	-0.130413	0.130212	-0.0700254
		Sig. (2-tailed)	0.457556		0.105451	0.489153	0.10191	0.708191	0.0656438	0.601653	0.877533	0.971854	0.952707	0.937464	0.175169	0.285488	0.286237	0.567491
	Tumor location	Pearson Correlation	-0.226656	-0.196587	1	-0.108963	-0.051957	-0.178774	-.270*	0.0165257	-0.184571	-0.181132	-0.0710413	-0.107404	-0.19119	-0.16119	-.253*	0.0616382
		Sig. (2-tailed)	0.061096	0.105451		0.372802	0.671574	0.14163	0.0250976	0.89279	0.128957	0.136367	0.56187	0.37972	0.11556	0.185783	0.0357608	0.614872
	WHO grade	Pearson Correlation	-0.183826	0.0846628	-0.108963	1	.337**	.528**	.419**	.326**	0.0945239	.402**	.345**	.296*	0.024974	0.114785	.383**	-0.0599929
		Sig. (2-tailed)	0.130535	0.489153	0.372802		0.00458825	3.18624e-06	0.00034139	0.00634539	0.439782	0.000626524	0.00372914	0.0134087	0.838595	0.347644	0.00116887	0.624363
	TB grade (GBd)	Pearson Correlation	0.0350544	-0.198572	-0.051957	.337**	1	.579**	0.152155	.515**	.282*	.457**	.511**	.417**	0.07158	.310**	.435**	-0.104091
		Sig. (2-tailed)	0.774915	0.10191	0.671574	0.00458825		1.85638e-07	0.212001	5.88355e-06	0.0191186	7.93265e-05	7.07622e-06	0.000360049	0.5589	0.00948289	0.000188396	0.394679
	PDCs grade (PDCs-G)	Pearson Correlation	0.0732601	0.0458732	-0.178774	.528**	.579**	1	.424**	.508**	0.190335	.545**	.495**	.378**	0.127397	0.153892	.680**	-0.137553
		Sig. (2-tailed)	0.549686	0.708191	0.14163	3.18624e-06	1.85638e-07		0.000280415	8.28434e-06	0.117228	1.30073e-06	1.5689e-05	0.00136514	0.296873	0.206767	1.30938e-10	0.259704
	pT	Pearson Correlation	-0.131432	0.222887	-.270*	.419**	0.152155	.424**	1	.350**	0.236517	.646**	.418**	.366**	0.0445239	0.0437266	.445**	-0.106956
		Sig. (2-tailed)	0.281708	0.0656438	0.0250976	0.00034139	0.212001	0.000280415		0.00317822	0.050392	2.06894e-09	0.00034933	0.00199518	0.716405	0.721275	0.000126353	0.381723
	pN	Pearson Correlation	-0.0542782	-0.0639484	0.0165257	.326**	.515**	.508**	.350**	1	.322**	.852**	.837**	.554**	0.112367	.273*	.625**	0.0206754
		Sig. (2-tailed)	0.657795	0.601653	0.89279	0.00634539	5.88355e-06	8.28434e-06	0.00317822		0.00691204	1.7198e-20	3.03481e-19	7.92473e-07	0.357964	0.0233404	9.62614e-09	0.866093
	pM	Pearson Correlation	0.0687322	0.0188947	-0.184571	0.0945239	.282*	0.190335	0.236517	.322**	1	.542**	.385**	.327**	-0.0332008	0.225374	.240*	-0.146614
		Sig. (2-tailed)	0.574684	0.877533	0.128957	0.439782	0.0191186	0.117228	0.050392	0.00691204		1.47245e-06	0.00109232	0.00604411	0.786527	0.0626126	0.0470276	0.229313
	AJCC stage	Pearson Correlation	-0.0928582	0.00432662	-0.181132	.402**	.457**	.545**	.646**	.852**	.542**	1	.776**	.600**	0.132284	.274*	.626**	-0.0335726
		Sig. (2-tailed)	0.447919	0.971854	0.136367	0.000626524	7.93265e-05	1.30073e-06	2.06894e-09	1.7198e-20	1.47245e-06		4.87241e-15	5.20068e-08	0.278575	0.0226284	8.74517e-09	0.784194
	LVI	Pearson Correlation	-0.0343915	0.00727258	-0.0710413	.345**	.511**	.495**	.418**	.837**	.385**	.776**	1	.630**	0.0460044	.274*	.562**	-0.0564319
		Sig. (2-tailed)	0.779062	0.952707	0.56187	0.00372914	7.07622e-06	1.5689e-05	0.00034933	3.03481e-19	0.00109232	4.87241e-15		6.66378e-09	0.707394	0.0228194	4.9895e-07	0.645113
	PNI	Pearson Correlation	-5.595e-17	-0.00962072	-0.107404	.296*	.417**	.378**	.366**	.554**	.327**	.600**	.630**	1	0.0912871	.258*	.423**	0.0559893
		Sig. (2-tailed)	1	0.937464	0.37972	0.0134087	0.000360049	0.00136514	0.00199518	7.92473e-07	0.00604411	5.20068e-08	6.66378e-09		0.455671	0.0321899	0.000293867	0.647711
	Tumor ulceration	Pearson Correlation	0.222354	-0.165111	-0.19119	0.024974	0.07158	0.127397	0.0445239	0.112367	-0.0332008	0.132284	0.0460044	0.0912871	1	0.16892	0.0540545	0.0664442
		Sig. (2-tailed)	0.0663082	0.175169	0.11556	0.838595	0.5589	0.296873	0.716405	0.357964	0.786527	0.278575	0.707394	0.455671		0.165285	0.659119	0.587512
	Tumor necrosis	Pearson Correlation	0.149096	-0.130413	-0.16119	0.114785	.310**	0.153892	0.0437266	.273*	0.225374	.274*	.274*	.258*	0.16892	1	.248*	-0.0686677
		Sig. (2-tailed)	0.221441	0.285488	0.185783	0.347644	0.00948289	0.206767	0.721275	0.0233404	0.0626126	0.0226284	0.0228194	0.0321899	0.165285		0.0395488	0.575044
	Tumor border configuration	Pearson Correlation	-0.111903	0.130212	-.253*	.383**	.435**	.680**	.445**	.625**	.240*	.626**	.562**	.423**	0.0540545	.248*	1	-0.0935397
		Sig. (2-tailed)	0.359962	0.286237	0.0357608	0.00116887	0.000188396	1.30938e-10	0.000126353	9.62614e-09	0.0470276	8.74517e-09	4.9895e-07	0.000293867	0.659119	0.0395488		0.44458
	TILs	Pearson Correlation	-0.0564319	-0.0700254	0.0616382	-0.0599929	-0.104091	-0.137553	-0.106956	0.0206754	-0.146614	-0.0335726	-0.0564319	0.0559893	0.0664442	-0.0686677	-0.0935397	1
		Sig. (2-tailed)	0.645113	0.567491	0.614872	0.624363	0.394679	0.259704	0.381723	0.866093	0.229313	0.784194	0.645113	0.647711	0.587512	0.575044	0.44458
	**. Correlation is significant at the 0.01 level (2-tailed).
	*. Correlation is significant at the 0.05 level (2-tailed).
